# Supplementary material for: A Constraint-Based Model Analysis of Enterocyte Mitochondrial Adaptation to Dietary Interventions of Lipid Type and Lipid Load
Source: Front Physiol. 2018 Jun 15;9:749. doi: 10.3389/fphys.2018.00749 (PMC6013923; doi:10.3389/fphys.2018.00749)
Supplement: Supplementary file 1 [file Data_Sheet_1.XLSX]

## Sheet: S1-Diet Composition
Supplemental table S1: Dietary composition & Intake
Fish Fatty acids																			Model Input for marine fatty acid (mmol g-1 h-1)
	FA Composition of Dietary Lipids (g/100 g)				g/mouse/day				total amount in mole (as TAG)/mouse/day					µmol/mouse/day					Metabolites	FISH0	FISH15	FISH44
	FISH0	FISH15	FISH44		FISH0	FISH15	FISH44		FISH0	FISH15	FISH44			FISH0	FISH15	FISH44			EX_glc(u)	1.45	1.4	1.3
C14:0	2.4	2.4	2.4		0.0244992	0.0247526	0.0224717		3.38772e-05	3.42276e-05	3.10736e-05			0.0338772	0.0342276	0.0310736			EX_tag_CRVNC(u)	0.00258021	0.0304138	0.0767854
C16:0	11.3	10.8	9.8		0.11535	0.111387	0.0917594		0.000142877	0.000137968	0.000113657			0.142877	0.137968	0.113657			EX_TAG_HDCA(u)	0.0410756	0.0396642	0.032675
c18:0	3.7	3.7	4.2		0.0377696	0.0381603	0.0393254		4.23663e-05	4.28046e-05	4.41115e-05			0.0423663	0.0428046	0.0441115			EX_tag_LNLC(u)	0.0647376	0.0559671	0.0339752
C18:1	50.8	42.3	25.9		0.518566	0.436265	0.242507		0.000585639	0.000492693	0.000273873			0.585639	0.492693	0.273873			EX_tag_lnlnca(u)	0.0137761	0.0112028	0.00585572
C18:2	19.4	16.6	11.1		0.198035	0.171206	0.103932		0.000225183	0.000194676	0.000118179			0.225183	0.194676	0.118179			EX_tag_OCDCA(u)	0.0121798	0.0123058	0.0126816
C18:3	4.1	3.3	1.9		0.0418528	0.0340349	0.0177901		4.79188e-05	3.89678e-05	2.03685e-05			0.0479188	0.0389678	0.0203685			EX_TAG_OCDCEA(u)	0.168365	0.141644	0.0787355
C20:5	0.2	1.3	3.3		0.0020416	0.0134077	0.0308986		2.15925e-06	1.41803e-05	3.26791e-05			0.00215925	0.0141803	0.0326791			EX_tag_TMNDNC(u)	0.000620761	0.00407669	0.00939489
C22:6	0.9	10.5	29.2		0.0091872	0.108293	0.273405		8.97499e-06	0.000105791	0.00026709			0.00897499	0.105791	0.26709			EX_tag_ttdca(u)	0.00973932	0.00984007	0.0089333
Diets differing in lipid/ carbohydrates ratio
Model Input for lipid/carbohydrate ratio (mmol g-1 h-1)
Metabolites	FAT10	FAT20	FAT30	FAT45					Dietary intake charts have been adopted from the following resources:
EX_fe2(u)	0.000599894	0.000633521	0.000671855	0.000737631				1)	Van Schothorst, E.M., Flachs, P., Franssen-Van Hal, N.L., Kuda, O., Bunschoten, A., Molthoff, J., Vink, C., Hooiveld, G.J., Kopecky, J., and Keijer, J. (2009). Induction of lipid oxidation by polyunsaturated fatty acids of marine origin in small intestine of mice fed a high-fat diet. BMC Genomics 10, 110.
EX_glc(u)	3.4587	3.05567	2.60692	1.82376				2)	Sinha, N., Suarez-Diez, M., Van Schothorst, E.M., Keijer, J., Martins Dos Santos, V.a.P., and Hooiveld, G.J.E.J. (2017). Predicting the murine enterocyte metabolic response to diets that differ in lipid and carbohydrate composition. Sci Rep 7, 8784.
EX_na1(u)	0.0822459	0.0868562	0.0921119	0.10113				3)	Ruzickova, J., Rossmeisl, M., Prazak, T., Flachs, P., Sponarova, J., Veck, M., Tvrzicka, E., Bryhn, M., and Kopecky, J. (2004). Omega-3 PUFA of marine origin limit diet-induced obesity in mice by reducing cellularity of adipose tissue. Lipids 39, 1177-1185
EX_TAG_HDCA(u)	0.013692	0.0397779	0.0689164	0.119556
EX_tag_LNLC(u)	0.0162024	0.0220212	0.0285383	0.0398452
EX_tag_lnlnca(u)	0.00194218	0.00205105	0.00217516	0.00238811
EX_tag_OCDCA(u)	0.00182666	0.00386668	0.00614643	0.0101073
EX_TAG_OCDCEA(u)	0.0141253	0.034913	0.0581377	0.0984949
EX_tag_ttdca(u)	0.000531681	0.0017558	0.00312301	0.00549925
