# Supplementary material for: A Constraint-Based Model Analysis of Enterocyte Mitochondrial Adaptation to Dietary Interventions of Lipid Type and Lipid Load
Source: Front Physiol. 2018 Jun 15;9:749. doi: 10.3389/fphys.2018.00749 (PMC6013923; doi:10.3389/fphys.2018.00749)
Supplement: Supplementary file 2 [file Data_Sheet_2.xlsx]

## Sheet: S2-Reaction Description
Supplemental table S2: MT_mmuENT127 (Reaction description)
Abbreviation	Description	Reaction	GPR	Genes	Proteins	Subsystem	Reversible	Lower bound	Upper bound	Objective	Confidence Score	EC Number	Notes	References
12DGRt1	1,2 diacylglycerol transport	12dgr_m[u] -> 12dgr_m[c]					0	0	1000	0	1
5AOPtm	5-Aminolevulinate mitochondria	5aop[c] <=> 5aop[m]				Heme biosynthesis	1	-1000	1000	0	2			(Voet, Voet et al. 1999)
ACACT1m	acetyl-CoA C-acetyltransferase	2 accoa[m] -> aacoa[m] + coa[m]	(97212 and 231086) or 110446				0	0	1000	0	2		(Schwerdt and Huth 1993)
ACONTm	Aconitate hydratase	cit[m] <=> icit[m]	11429				1	-1000	1000	0	4		(Voet, Voet et al. 1999)
ADK1	adenylate kinase	amp[c] + atp[c] <=> 2 adp[c]	78801 or 11636 or 229949				1	-1000	1000	0	3
ADK1m	adenylate kinase, mitochondria	amp[m] + atp[m] <=> 2 adp[m]	11637 or 11639 or 11636				1	-1000	1000	0	3		(Salway 1999)
ADK4m	adentylate kinase (ITP), mitochondria	amp[m] + itp[m] <=> adp[m] + idp[m]	11636 or 11637 or 11639				1	-1000	1000	0	3
AGATm	1-Acyl-glycerol-3-phosphate	aglyc3p_m[m] + facoa_m[m] -> coa[m] + pa_m[m]	52123 or 28169 or 55979 or 67512 or 68262 or 102247				0	0	1000	0	2		(Haldar, Kelker et al. 1983)
AKGDm	2-oxoglutarate dehydrogenase	coa[m] + akg[m] + nad[m] -> co2[m] + nadh[m] + succoa[m]	(78920 or 18293) or (27402 and 13382)				0	0	1000	0	4
AKGMALtm	alpha-ketoglutarate/malate	akg[m] + mal-L[c] <=> akg[c] + mal-L[m]	67863				1	-1000	1000	0	4
ALASm	5-aminolevulinate synthase	succoa[m] + gly[m] + h[m] -> 5aop[m] + coa[m] + co2[m]	26912 or 11656 or 11655			Heme biosynthesis	0	0	1000	0	3		(Voet, Voet et al. 1999)
ALNMAGHSTDlu	difussion of mono-acyl glycerol accross the brush border membrane	mag_lnlnca[u] -> mag_lnlnca[c]					0	0	1000	0	NaN
ALPS2lu	lipase	h2o[u] + dag_lnlnca[u] -> mag_lnlnca[u] + h[u] + lnlnca[u]					0	0	1000	0	NaN
ALPS3lu	lipase	mag_lnlnca[u] + h2o[u] -> h[u] + lnlnca[u] + glyc[u]					0	0	1000	0	NaN		Sareen S. Gropper, jack L. Smith, James L. Groff (2009) Wadaworth cengage learning, Advanced nutrition and human metabolism, 5th edition, page 142-144.
ALPSlu	lipase	h2o[u] + tag_lnlnca[u] -> dag_lnlnca[u] + h[u] + lnlnca[u]					0	0	1000	0	NaN
ARGN	arginase	arg-L[c] + h2o[c] -> orn[c] + urea[c]	11846			Urea cycle	0	0	1000	0	3		(Voet, Voet et al. 1999)
ARGSL	argininosuccinate lyase	argsuc[c] <=> arg-L[c] + fum[c]	109900				1	-1000	1000	0	2		(Voet, Voet et al. 1999)
ARGSS	argininosuccinate synthase	atp[c] + asp-L[c] + citr-L[c] -> amp[c] + argsuc[c] + h[c] + ppi[c]	11898				0	0	1000	0	NaN
ARGtm	arginine mitochondrial transport via ornithine carrier	h[m] + arg-L[c] <=> h[c] + arg-L[m]	18408 or 83885			Transport	1	-1000	1000	0	4		(Fiermonte, Dolce et al. 2003)
ASPGLUm	aspartate-glutamate mitochondrial shuttle	h[c] + glu-L[c] + asp-L[m] <=> h[m] + asp-L[c] + glu-L[m]	78830 or 50799				1	-1000	1000	0	4		(Kaplan 2001; Palmieri, Pardo et al. 2001)
ASPTA	aspartate transaminase	akg[c] + asp-L[c] <=> glu-L[c] + oaa[c]	14718			Mal-Asp Shuttle	1	-1000	1000	0	4		(Voet, Voet et al. 1999)
ASPTAm	aspartate transaminase	akg[m] + asp-L[m] <=> glu-L[m] + oaa[m]	14719				1	-1000	1000	0	4
ATPCTPm	sink_atpctp	amp[m] + ctp[m] <=> atp[m] + cmp[m]					1	-1000	1000	0	NaN
ATPS4m	ATP synthase (four protons for one ATP)	adp[m] + 4 h[c] + pi[m] -> atp[m] + 3 h[m] + h2o[m]					0	0	1000	0	NaN
ATPtm		adp[c] + atp[m] -> atp[c] + adp[m]					0	0	1000	0	NaN
C140CPT1	transport of Tetradecanoyl-CoA into mitochondrial matrix	crn[c] + tdcoa[c] -> coa[c] + ttdcrn[c]	78070 or 12895 or 12894				1	0	1000	0	NaN
C140CPT2	transport of Tetradecanoyl-CoA into mitochondrial matrix	coa[m] + ttdcrn[m] -> crn[m] + tdcoa[m]					1	0	1000	0	NaN
C140CRNt	transport of Tetradecanoyl-CoA into mitochondrial matrix	ttdcrn[c] -> ttdcrn[m]					1	0	1000	0	NaN
C160CPT1		crn[c] + pmtcoa[c] -> coa[c] + pmtcrn[c]	78070 or 12895 or 12894				0	0	1000	0	NaN
C160CPT2		coa[m] + pmtcrn[m] -> crn[m] + pmtcoa[m]					0	0	1000	0	NaN
C160CRNt		pmtcrn[c] -> pmtcrn[m]					0	0	1000	0	NaN
C180CPT1		crn[c] + stcoa[c] -> coa[c] + stcrn[c]	78070 or 12895 or 12894				0	0	1000	0	NaN
C180CPT2		coa[m] + stcrn[m] -> crn[m] + stcoa[m]					0	0	1000	0	NaN
C180CRNt		stcrn[c] -> stcrn[m]					0	0	1000	0	NaN
C181CPT1		crn[c] + odecoa[c] -> coa[c] + odecrn[c]	78070 or 12895 or 12894				0	0	1000	0	NaN
C181CPT2		coa[m] + odecrn[m] -> crn[m] + odecoa[m]					0	0	1000	0	NaN
C181CRNt		odecrn[c] -> odecrn[m]					0	0	1000	0	NaN
C182CPT1		crn[c] + lnlccoa[c] -> coa[c] + lnlccrn[c]	78070 or 12895 or 12894				0	0	1000	0	NaN
C182CPT2		coa[m] + lnlccrn[m] -> crn[m] + lnlccoa[m]					0	0	1000	0	NaN
C182CRNt		lnlccrn[c] -> lnlccrn[m]					0	0	1000	0	NaN
C183CPT1	transport of alpha-linolenyl carnitine into the mitochondrial matrix	crn[c] + lnlncacoa[c] -> coa[c] + lnlncacrn[c]	78070 or 12895 or 12894				1	0	1000	0	2.3.1.21'	mentioned in recon 1 as LNLNCACPT1'	Biochemica et Biophysica Acta 1486(2000) 1-17, Eur. J. Biochem. 244, 1-14 (1997) FEBS 1997, Biochemica et Biophysica Acta 1546(2001) 21-43.
C183CPT2	transport of alpha-linolenyl carnitine into the mitochondrial matrix	coa[m] + lnlncacrn[m] -> crn[m] + lnlncacoa[m]					1	0	1000	0	2.3.1.21'	mentioned in recon1 as LNLNCACPT2'	Biochemica et Biophysica Acta 1486(2000) 1-17, Eur. J. Biochem. 244, 1-14 (1997) FEBS 1997, Biochemica et Biophysica Acta 1546(2001) 21-43.
C183CRNt	transport of alpha-linolenyl carnitine into the mitochondrial matrix	lnlncacrn[c] -> lnlncacrn[m]					1	0	1000	0	NaN	in recon 1 LNLNCACRNt'	Biochemica et Biophysica Acta 1486(2000) 1-17, Eur. J. Biochem. 244, 1-14 (1997) FEBS 1997, Biochemica et Biophysica Acta 1546(2001) 21-43.
C226CPT1		crn[c] + crvnccoa[c] -> coa[c] + crvnccrn[c]	78070 or 12895 or 12894				0	0	1000	0	NaN
C226CPT2		coa[m] + crvnccrn[m] -> crn[m] + crvnccoa[m]					0	0	1000	0	NaN
C226CRNt		crvnccrn[c] -> crvnccrn[m]					0	0	1000	0	NaN
CATm		2 h2o2[m] -> 2 h2o[m] + o2[m]	12359				0	0	1000	0	NaN
CBMKm	Carbon-dioxide:ammonia ligase (ADP-forming,carbamate-phosphorylating) Urea cycle and metabolism of amino groups / Nitrogen metabolism EC:6.3.4.16	h2o[m] + atp[m] + co2[m] + nh4[m] -> adp[m] + 2 h[m] + cbp[m] + pi[m]	227231				0	0	1000	0	NaN
CHLPCTD	choline phosphate cytididyltransferase	h[c] + cholp[c] + ctp[c] -> ppi[c] + cdpchol[c]	13026 or 236899				0	0	1000	0	NaN	Glycerophospholipid metabolism
CITRtm	citrulline mitochondrial transport via proton antiport	citr-L[m] <=> citr-L[c]	18408 or 83885				1	-1000	1000	0	NaN
CITtam	citrate transport, mitochondrial	mal-L[m] + cit[c] <=> cit[m] + mal-L[c]	13358				1	-1000	1000	0	NaN
CITtbm	citrate transport, mitochondrial	cit[c] + pep[m] <=> cit[m] + pep[c]	13358				1	-1000	1000	0	NaN
CK	ATP Creatine kinase	atp[m] + creat[m] <=> adp[m] + pcreat[m]	76722				1	-1000	1000	0	NaN
CLPNSm	Cardiolipin Synthase	2 pg_m[m] <=> clpn_m[m] + glyc[m]					1	-1000	1000	0	NaN
CO2t	CO2 transporter via diffusion	co2[c] -> co2[e]					1	0	1000	0	NaN
CO2tm	CO2 transport (diffusion), mitochondrial	co2[c] -> co2[m]					1	0	1000	0	NaN
COAt	CoA transporter	coa[u] <=> coa[c]					1	-1000	1000	0	NaN
COAtm	CoA transporter	coa[c] <=> coa[m]					1	-1000	1000	0	NaN
CPPPGO	coproporphyrinogen oxidase (O2 required)	2 h[c] + cpppg3[c] + o2[c] -> 2 h2o[c] + 2 co2[c] + pppg9[c]	12892				0	0	1000	0	NaN
CRNtim	L-carnitine transport out of mitochondria via diffusion	crn[m] -> crn[c]					0	0	1000	0	NaN
CRVNC	uptake of Eicosapentaenoic acid by the enterocytes	crvnc[u] -> crvnc[c]	14719 or 12491			Transport, Lumen	0	0	1000	0	3
CRVNClu1	lipase	h2o[u] + tag_crvnc[u] -> h[u] + dag_crvnc[u] + crvnc[u]	69060				0	0	1000	0	NaN
CRVNClu2	lipase	h2o[u] + dag_crvnc[u] -> h[u] + mag_crvnc[u] + crvnc[u]	69060				0	0	1000	0	NaN
CRVNClu3	lipase	h2o[u] + mag_crvnc[u] -> h[u] + glyc[u] + crvnc[u]	23945				0	0	1000	0	NaN
CRVNCMAG	difussion of mono-acyl glycerol accross the brush border membrane	mag_crvnc[u] -> mag_crvnc[c]					0	0	1000	0	NaN
CRVNCt	fatty acid transport via diffusion	crvnc[u] -> crvnc[c]					0	0	1000	0	NaN
CSm	citrate synthase	accoa[m] + oaa[m] + h2o[m] -> coa[m] + cit[m] + h[m]	57279.1				0	0	1000	0	NaN
CYOOm3	cytochrome c oxidase, mitochondrial Complex IV	7.92 h[m] + o2[m] + 4 focytC[m] -> 4 h[c] + 1.96 h2o[m] + 4 ficytC[m] + 0.02 o2s[m]	78174 or 12864 or 11532 or 75483 or 629383 or 333182 or 84682 or 12647 or 110323 or 12857 or 12865 or 12859 or 17708 or 12866 or 66142 or 12858 or 12861 or 12862			OxPhos	0	0	1000	0	NaN
CYOR-u10m	ubiquinol-cytochrome c reductase	2 h[m] + 2 ficytC[m] + q10h2[m] -> 4 h[c] + 2 focytC[m] + q10[m]	66694			OxPhos	0	0	1000	0	NaN
CYSt2r	L-cysteine reversible transport	cys-L[u] + h[u] <=> h[c] + cys-L[c]					1	-1000	1000	0	NaN
DAGCPTm	Diacylglycerol cholinephosphotransferase mitochndria	12dgr_m[c] + cdpchol[c] -> h[c] + cmp[c] + pc_m[c]	212862				0	0	1000	0	NaN
DAGKm		atp[m] + 12dgr_m[m] -> adp[m] + pa_m[m] + h[m]	13139				0	0	1000	0	NaN
DASYNm		pa_m[m] + h[m] + ctp[m] <=> cdpdag_m[m] + ppi[m]	110911				1	-1000	1000	0	NaN
DGNSKm		atp[m] + dgsn[m] -> adp[m] + h[m] + dgmp[m]	27369				0	0	1000	0	NaN
DHORDm		o2[m] + dhor-S[m] <=> h2o2[m] + orot[m]					1	-1000	1000	0	NaN
DM_atp(c)		atp[c] + h2o[c] -> adp[c] + h[c] + pi[c]					0	0	1000	0	NaN
DM_heme(m)		pheme[m] ->					0	0	0	0	NaN
DM_phoslipid(m)		clpn_m[m] + pc_m[m] + pe_m[m] ->					0	0	0	0	NaN
DNC1C		atp[m] + cdp[c] <=> atp[c] + cdp[m]					1	-1000	1000	0	NaN
DNC1G		atp[m] + gdp[c] <=> atp[c] + gdp[m]					1	-1000	1000	0	NaN
DNC1U		atp[m] + udp[c] <=> atp[c] + udp[m]					1	-1000	1000	0	NaN
DUTPDPm		h2o[m] + dutp[m] -> h[m] + ppi[m] + dump[m]	110074				0	0	1000	0	NaN
ENO		2pg[c] <=> h2o[c] + pep[c]	13807 or 13808 or 13806				1	-1000	1000	0	NaN
EPAFABPpmtc	uptake of Eicosapentaenoic acid by the enterocytes	tmndnc[u] -> tmndnc[c]	14719 or 12491			Transport, Lumen	0	0	1000	0	3
ETHAPTm		12dgr_m[m] + cdpea[m] <=> h[m] + cmp[m] + pe_m[m]					1	-1000	1000	0	NaN
EX_12dgr_m(u)		12dgr_m[u] <=>					1	-1000	1000	0	NaN
EX_co2(e)		co2[e] <=>					1	-1000	1000	0	NaN
EX_coa(u)		coa[u] <=>					1	-1000	1000	0	NaN
EX_crn(u)	L-Carnitine exchange	crn[u] <=>					1	0	0	0	NaN
EX_crvnc(e)	exchnge CRVNC	crvnc[e] <=>				Exchange/ demand	1	0	1000	0
EX_crvnc(u)		crvnc[u] <=>					1	0	1000	0	NaN
EX_cys-L(u)		cys-L[u] <=>					1	-1000	1000	0	NaN
EX_dag_CRVNC(u)	exchange reaction for monoglyceride	dag_crvnc[u] <=>					1	0	1000	0	NaN
EX_dag_lnlnca(u)	exchange reaction for diglyceride	dag_lnlnca[u] <=>					1	0	0	0	NaN
EX_dag_OCDCA(u)	exchange reaction for monoglyceride	dag_ocdca[u] <=>					1	0	0	0	NaN
EX_dag_ocdcea(u)	exchange reaction for monoglyceride	dag_ocdcea[u] <=>					1	0	0	0	NaN
EX_dag_tmndnc(u)	exchange reaction for monoglyceride	dag_tmndnc[u] <=>					1	0	1000	0	NaN
EX_dag_ttdca(u)	exchange reaction for diglyceride	dag_ttdca[u] <=>					1	0	0	0	NaN
EX_fe2(u)		fe2[u] <=>					1	-1000	1000	0	NaN
EX_glc(e)		glc-D[e] <=>					1	0	0	0	NaN
EX_glc(u)		glc-D[u] <=>					1	-3.4587	0	0	NaN
EX_glu-L(u)		glu-L[u] <=>					1	0	0	0	NaN
EX_gly(u)		gly[u] <=>					1	-1000	1000	0	NaN
EX_glyc3p(u)		glyc3p[u] <=>					1	-1000	0	0	NaN
EX_glyce(u)		glyc[u] <=>					1	-1000	0	0	NaN
EX_h(e)		h[e] <=>					1	-1000	1000	0	NaN
EX_h(u)	exchange reaction for proton	h[u] <=>				Exchange	1	0	1000	0	NaN
EX_h2o(e)		h2o[e] <=>					1	0	1000	0	NaN
EX_H2O(u)	exchange reaction for water	h2o[u] <=>				Exchange	1	-1000	1000	0	NaN
EX_HDCA(u)	exchange reaction for Hexadecanoate (n-C16:0)	hdca[u] <=>					1	0	0	0	NaN
EX_lac-L(u)		lac-L[u] <=>					1	0	1000	0	NaN
EX_lnlc(e)		lnlc[e] <=>					1	0	1000	0	NaN
EX_lnlc(u)	exchange reaction for linoleic acid (all cis C18:2) n-6	lnlc[u] <=>					1	0	0	0	NaN
EX_lnlnca(e)		lnlnca[e] <=>					1	0	1000	0	NaN
EX_lnlnca(u)	exchange reaction for linoleic acid (all cis C18:3) n-6	lnlnca[u] <=>					1	0	1000	0	NaN
EX_mag_CRVNC(u)	exchange reaction for monoglyceride	mag_crvnc[u] <=>					1	0	1000	0	NaN
EX_mag_HDCA(u)	exchange reaction for monoglyceride	mag_hdca[u] <=>					1	0	1000	0	NaN
EX_mag_LNLC(u)	exchange reaction for linoleic acid (all cis C18:2) n-6	mag_lnlc[u] <=>					1	0	1000	0	NaN
EX_mag_LNLNCA(u)	exchange reaction for linoleic acid (all cis C18:2) n-6	mag_lnlnca[u] <=>					1	0	1000	0	NaN
EX_mag_OCDCA(u)	exchange reaction for diglyceride	mag_ocdca[u] <=>					1	0	1000	0	NaN
EX_mag_OCDCEA(u)	exchange reaction for diglyceride	mag_ocdcea[u] <=>					1	0	1000	0	NaN
EX_mag_tmndnc(u)	exchange reaction for monoglyceride	mag_tmndnc[u] <=>					1	0	1000	0	NaN
EX_mag_ttdca(u)	exchange reaction for monoglyceride	mag_ttdca[u] <=>					1	0	1000	0	NaN
EX_na1(e)	Sodium exchange	na1[e] <=>					1	0	1000	0	NaN
EX_na1(u)	exchange reaction for Sodium	na1[u] <=>					1	-0.0822459	0	0	NaN
EX_o2(e)		o2[e] <=>					1	-0.0043	0	0	NaN
EX_ocdca(e)		ocdca[e] <=>					1	0	0	0	NaN
EX_ocdca(u)	exchange reaction for octadecanoate (n-C18:0)	ocdca[u] <=>					1	0	0	0	NaN
EX_ocdcea(e)		ocdcea[e] <=>					1	0	0	0	NaN
EX_ocdcea(u)	exchange reaction for Hexadecanoate (n-C18:1)	ocdcea[u] <=>					1	0	0	0	NaN
EX_pi(e)		pi[e] <=>					1	-1000	1000	0	NaN
EX_PI(u)	exchange reaction for pi	pi[u] <=>				Exchange	1	0	0	0	NaN
EX_ps_m(u)		ps_m[u] <=>					1	-1000	1000	0	NaN
EX_tag_CRVNC(u)	exchange reaction for timnodonic acid C22:6	tag_crvnc[u] <=>					1	-1000	0	0	NaN
EX_tag_hdca(e)		hdca[e] <=>					1	0	1000	0	NaN
EX_TAG_HDCA(u)	exchange reaction for Hexadecanoate (n-C16:0)	tag_hdca[u] <=>					1	-0.013692	0	0	NaN
EX_tag_LNLC(u)	exchange reaction for linoleic acid (all cis C18:2) n-6	tag_lnlc[u] <=>					1	-0.0162024	0	0	NaN
EX_tag_lnlnca(u)	exchange reaction for tetradecanoate (n-C18:3)	tag_lnlnca[u] <=>					1	-0.00194218	0	0	NaN
EX_tag_OCDCA(u)	exchange reaction for octadecanoate (n-C18:0)	tag_ocdca[u] <=>					1	-0.00182666	0	0	NaN
EX_TAG_OCDCEA(u)	exchange reaction for octadecenoate (n-C18:1)	tag_ocdcea[u] <=>					1	-0.0141253	0	0	NaN
EX_tag_TMNDNC(u)	exchange reaction for timnodonic acid C20:5, n-3	tag_tmndnc[u] <=>					1	-1000	0	0	NaN
EX_tag_ttdca(u)	exchange reaction for tetradecanoate (n-C14:0)	tag_ttdca[u] <=>					1	-0.000531681	0	0	NaN
EX_tmndnc(e)	EX_tmndnc(e)	tmndnc[e] <=>				Exchange/ demand	1	0	1000	0
EX_tmndnc(u)		tmndnc[u] <=>					1	0	1000	0	NaN
EX_ttdca(e)		ttdca[e] <=>					1	0	1000	0	NaN
EX_ttdca(u)	exchange reaction for linoleic acid (all cis C18:2) n-6	ttdca[u] <=>					1	0	1000	0	NaN
EX_urea(u)		urea[u] <=>					1	0	1000	0	NaN
FACOAL140i	fatty acid co ligase	atp[c] + coa[c] + ttdca[c] -> amp[c] + ppi[c] + tdcoa[c]	74205				0	0	1000	0	NaN
FACOAL160i		atp[c] + coa[c] + hdca[c] -> amp[c] + ppi[c] + pmtcoa[c]	433256 or 74205 or 14081 or 22305				0	0	1000	0	NaN
FACOAL180i		atp[c] + coa[c] + ocdca[c] -> amp[c] + ppi[c] + stcoa[c]	433256 or 74205 or 14081 or 22305				0	0	1000	0	NaN
FACOAL181i		atp[c] + coa[c] + ocdcea[c] -> amp[c] + ppi[c] + odecoa[c]	74205 or 14081				0	0	1000	0	NaN
FACOAL182i		atp[c] + coa[c] + lnlc[c] -> amp[c] + ppi[c] + lnlccoa[c]	14081				0	0	1000	0	NaN
FACOAL183i	fatty-acid--CoA ligase	atp[c] + coa[c] + lnlnca[c] -> amp[c] + ppi[c] + lnlncacoa[c]	14081				1	0	1000	0	NaN
FACOAL205	fatty-acid--CoA ligase	atp[c] + coa[c] + tmndnc[c] -> amp[c] + ppi[c] + tmndnccoa[c]	14081			Fatty acid activation	1	0	1000	0
FACOAL226i		atp[c] + coa[c] + crvnc[c] -> amp[c] + ppi[c] + crvnccoa[c]	14081				0	0	1000	0	NaN
FAOXC140		6 coa[m] + 6 nad[m] + 6 h2o[m] + 6 fad[m] + tdcoa[m] -> 7 accoa[m] + 6 nadh[m] + 6 h[m] + 6 fadh2[m]	11364 or 11409				0	0	1000	0	NaN
FAOXC160		7 coa[m] + 7 nad[m] + 7 h2o[m] + pmtcoa[m] + 7 fad[m] -> 8 accoa[m] + 7 nadh[m] + 7 h[m] + 7 fadh2[m]	11364 or 11409				0	0	1000	0	NaN
FAOXC180		coa[m] + nad[m] + h2o[m] + stcoa[m] + fad[m] -> accoa[m] + nadh[m] + h[m] + pmtcoa[m] + fadh2[m]	11364 or 11409				0	0	1000	0	NaN
FAOXC181		coa[m] + nad[m] + h2o[m] + odecoa[m] -> accoa[m] + nadh[m] + h[m] + pmtcoa[m]	11364 or 11409				0	0	1000	0	NaN
FAOXC182		coa[m] + nad[m] + h2o[m] + lnlccoa[m] + fadh2[m] -> accoa[m] + nadh[m] + h[m] + fad[m] + pmtcoa[m]	11364 or 11409				0	0	1000	0	NaN
FAOXC183		coa[m] + nad[m] + h2o[m] + lnlncacoa[m] + 2 fadh2[m] -> accoa[m] + nadh[m] + h[m] + 2 fad[m] + pmtcoa[m]	11364 or 11409				0	0	1000	0	NaN
FAOXC205m		2 h2o[m] + 2 coa[m] + 2 nad[m] + tmndnccoa[m] + 5 fadh2[m] -> 2 h[m] + 2 nadh[m] + 2 accoa[m] + 5 fad[m] + pmtcoa[m]	11364 or 11409			Fatty acid oxidation	0	0	1000	0			peroxisomal beta oxidation reaction	PMID:20064629, journal of lipid research 1998 vol 39 pages 2161-2171
FAOXC226		3 coa[m] + 3 h2o[m] + crvnccoa[m] + 3 nad[m] + 6 fadh2[m] -> 3 accoa[m] + pmtcoa[m] + 3 nadh[m] + 6 fad[m] + 12 h[m]	11364 or 11409				0	0	1000	0	NaN
FASYNm		pmtcoa[m] + stcoa[m] + odecoa[m] + lnlccoa[m] + crvnccoa[m] + tdcoa[m] + lnlncacoa[m] + tmndnccoa[m] -> facoa_m[m]					0	0	0	0	NaN
FBA		fdp[c] <=> dhap[c] + g3p[c]	230163 or 11674 or 11676				1	-1000	1000	0	NaN
FCLTm		fe2[m] + ppp9[m] -> 2 h[m] + pheme[m]	14151				0	0	1000	0	NaN
FE2t1		fe2[u] -> fe2[c]					0	0	1000	0	NaN
FE2tm		h[c] + fe2[c] -> h[m] + fe2[m]					0	0	1000	0	NaN
FRDcm		fum[c] + fadh2[m] -> fad[m] + succ[c]					0	0	1000	0	NaN
FTHFLm		atp[m] + for[m] + thf[m] <=> adp[m] + pi[m] + 10fthf[m]	270685				1	-1000	1000	0	NaN
FUMm		h2o[m] + fum[m] <=> mal-L[m]	14194				1	-1000	1000	0	NaN
G3PATm		facoa_m[m] + glyc3p[m] -> coa[m] + aglyc3p_m[m]	14732				0	0	1000	0	NaN
G3PDm		fad[m] + glyc3p[m] -> fadh2[m] + dhap[m]					0	0	1000	0	NaN
G6PI		g6p[c] <=> g6p-B[c]					1	-1000	1000	0	NaN
G6PI2		g6p-B[c] <=> f6p-B[c]					1	-1000	1000	0	NaN
GACMTR		amet[m] + gudac[m] <=> h[m] + creat[m] + ahcys[m]	14431				1	-1000	1000	0	NaN
GAPD		pi[c] + g3p[c] + nad[c] <=> h[c] + 13dpg[c] + nadh[c]	100043349 or 14447				1	-1000	1000	0	NaN
GHMT2rm		thf[m] + ser-L[m] <=> gly[m] + h2o[m] + mlthf[m]	108037				1	-1000	1000	0	NaN
GLCSGLT1lu	transport of D-glucose from extracellular space to cytosol of mucosal cells in small intestine	atp[c] + h2o[c] + glc-D[u] + 2 na1[u] -> adp[c] + h[c] + pi[c] + 2 na1[c] + glc-D[c]	20537				0	0	0	0	NaN
GLCt1	glucose transport (uniport)	glc-D[u] -> glc-D[c]	20526				0	0	1000	0	NaN
GLUCYS		atp[c] + glu-L[c] + cys-L[c] -> adp[c] + h[c] + pi[c] + glucys[c]	14630 or 14629				0	0	1000	0	NaN
GLUDx		h2o[c] + glu-L[c] + nad[c] <=> akg[c] + h[c] + nadh[c] + nh4[c]					1	-1000	1000	0	NaN
GLUDy		h2o[c] + glu-L[c] + nadp[c] <=> akg[c] + h[c] + nh4[c] + nadph[c]					1	-1000	1000	0	NaN
GLUt2m		h[c] + glu-L[c] <=> h[m] + glu-L[m]	71803 or 68267 or 78830 or 50799				1	-1000	1000	0	NaN
GLUt2r		h[u] + glu-L[u] <=> h[c] + glu-L[c]					1	-1000	1000	0	NaN
GLYAMDTR		gly[m] + arg-L[m] <=> gudac[m] + orn[m]	67092				1	-1000	1000	0	NaN
GLYC3Pt1		glyc3p[u] -> glyc3p[c]					0	0	1000	0	NaN
GLYC3Ptm		glyc3p[c] -> glyc3p[m]					0	0	1000	0	NaN
GLYCt1		glyc[u] -> glyc[c]					0	0	1000	0	NaN
GLYCtm		glyc[c] <=> glyc[m]					1	-1000	1000	0	NaN
GLYKm		atp[m] + glyc[m] -> adp[m] + h[m] + glyc3p[m]	14933.1 or 14626.1				0	0	1000	0	NaN
GLYt2r		h[u] + gly[u] <=> h[c] + gly[c]	215335				1	-1000	1000	0	NaN
GLYtm		gly[c] <=> gly[m]					1	-1000	1000	0	NaN
GTHDHm		dhdascb[m] + 2 gthrd[m] -> ascb-L[m] + gthox[m]					0	0	1000	0	NaN
GTHOm		h[m] + gthox[m] + nadph[m] -> 2 gthrd[m] + nadp[m]	14782				0	0	1000	0	NaN
GTHPm		h2o2[m] + 2 gthrd[m] <=> 2 h2o[m] + gthox[m]	625249 or 11757				1	-1000	1000	0	NaN
GTHRDt		atp[c] + h2o[c] + gthrd[c] <=> adp[c] + h[c] + pi[c] + gthrd[m]					1	-1000	1000	0	NaN
GTHS		atp[c] + glucys[c] + gly[c] -> adp[c] + h[c] + pi[c] + gthrd[c]	14854				0	0	1000	0	NaN
GTPtm		gdp[c] + gtp[m] -> gdp[m] + gtp[c]					0	0	1000	0	NaN
H2CO3Dm		co2[m] + h2o[m] <=> h2co3[m]	12352 or 56078				1	-1000	1000	0	NaN
H2OD		h2o[c] <=> h[c] + oh1[c]					1	-1000	1000	0	NaN
H2Ot		h2o[u] <=> h2o[c]					1	-1000	1000	0	NaN
H2Otm		h2o[c] <=> h2o[m]					1	-1000	1000	0	NaN
HACDm		nad[m] + 3hacoa[m] <=> nadh[m] + h[m] + 3oacoa[m]					1	-1000	1000	0	NaN
HCO3Em		co2[m] + h2o[m] <=> h[m] + hco3[m]					1	-1000	1000	0	NaN
hdc4lu	lipase	h2o[u] + tag_hdca[u] -> h[u] + dag_hdca[u] + hdca[u]	69060				0	0	1000	0	NaN
hdc5lu	lipse	h2o[u] + dag_hdca[u] -> h[u] + hdca[u] + mag_hdca[u]	69060				0	0	1000	0	NaN
hdc6lu	lipse	h2o[u] + mag_hdca[u] -> h[u] + glyc[u] + hdca[u]	23945				0	0	1000	0	NaN
HDCAFATP	uptake of hexadecanoate (n-C16:0) by the enterocytes	hdca[u] -> hdca[c]	14719 or 12491	14719.1 12491.1		lumen	0	0	1000	0	NaN
HDCAMAG	difussion of mono-acyl glycerol accross the brush border membrane	mag_hdca[u] -> mag_hdca[c]					0	0	1000	0	NaN
HDCAt		hdca[c] -> hdca[e]					0	0	1000	0	NaN
HEX1		atp[c] + glc-D[c] -> adp[c] + h[c] + g6p[c]	216019 or 15277 or 103988 or 15275 or 212032				0	0	1000	0	NaN
HMBS		h2o[c] + 4 ppbng[c] -> 4 nh4[c] + hmbil[c]	15288				0	0	1000	0	NaN
HMGCOASm		coa[m] + h[m] + hmgcoa[m] <=> accoa[m] + aacoa[m] + h2o[m]					1	-1000	1000	0	NaN
HMGLm		hmgcoa[m] -> accoa[m] + acac[m]	208982 or 15356				0	0	1000	0	NaN
Ht		h[c] <=> h[e]					1	-1000	1000	0	NaN
Htm		h[c] -> h[m]	22229 or 74011 or 22228 or 22227 or 20523				0	0	1000	0	NaN
ICDHxm		icit[m] + nad[m] -> akg[m] + co2[m] + nadh[m]	(15929 and 170718 and 67834) or (170718 and 15929 and 67834) or (170718 and 15929 and 67834) or (170718 and 15929 and 67834) or (15929 and 67834 and 170718) or (15929 and 67834 and 170718)				0	0	1000	0	NaN
LDH_L		nad[c] + lac-L[c] <=> h[c] + nadh[c] + pyr[c]	52815				1	-1000	1000	0	NaN
L-LACt2r		h[u] + lac-L[u] <=> h[c] + lac-L[c]					1	-1000	1000	0	NaN
LLPS2lu	Lipase	h2o[u] + dag_lnlc[u] -> h[u] + lnlc[u] + mag_lnlc[u]	69060				0	0	1000	0	NaN
LLPS3lu	Lipase	h2o[u] + mag_lnlc[u] -> h[u] + glyc[u] + lnlc[u]	23945				0	0	1000	0	NaN
LLPSlu	Lipase	h2o[u] + tag_lnlc[u] -> h[u] + lnlc[u] + dag_lnlc[u]	69060				0	0	1000	0	NaN
LNLCAFATP	uptake of octadecanoate (n-C18:0) by the enterocytes	lnlc[u] -> lnlc[c]	14719 or 12491	14719.1 12491.1			0	0	1000	0	NaN
lnlct		lnlc[c] -> lnlc[e]					0	0	1000	0	NaN
LNLNCA	uptake of hexadecanoate (n-C18:3) by the enterocytes	lnlnca[u] -> lnlnca[c]	14719 or 12491	14719.1 12491.1			0	0	1000	0	NaN
LNLNCAAt		lnlnca[c] -> lnlnca[e]					0	0	1000	0	NaN
LNMAGHSTDlu	difussion of mono-acyl glycerol accross the brush border membrane	mag_lnlc[u] -> mag_lnlc[c]					0	0	1000	0	NaN
LYStm		h[m] + lys-L[c] <=> h[c] + lys-L[m]	18408 or 83885				1	-1000	1000	0	NaN
MAGOCDCA	difussion of mono-acyl glycerol accross the brush border membrane	mag_ocdca[u] -> mag_ocdca[c]					0	0	1000	0	NaN
MALtm		mal-L[c] + pi[m] <=> mal-L[m] + pi[c]	27376				1	-1000	1000	0	NaN
MDH		mal-L[c] + nad[c] <=> h[c] + oaa[c] + nadh[c]	76668 or 17449				1	-1000	1000	0	NaN
MDHm		nad[m] + mal-L[m] <=> nadh[m] + h[m] + oaa[m]	17448				1	-1000	1000	0	NaN
ME2m		mal-L[m] + nadp[m] -> co2[m] + nadph[m] + pyr[m]	107029 or 109264				0	0	1000	0	NaN
MMSAD1m		coa[m] + nad[m] + 2mop[m] -> co2[m] + nadh[m] + ppcoa[m]	104776				0	0	1000	0	NaN
NADH2-u10m		nadh[m] + 5 h[m] + q10[m] -> nad[m] + 4 h[c] + q10h2[m]					0	0	1000	0	NaN
NDPK1		atp[c] + gdp[c] <=> adp[c] + gtp[c]	79059 or 54369 or (18103 and 18102) or 171567 or (18103 and 18102) or 171567				1	-1000	1000	0	NaN
NH4tm		nh4[c] <=> nh4[m]					1	-1000	1000	0	NaN
O2t		o2[e] <=> o2[c]					1	-1000	1000	0	NaN
O2tm		o2[c] <=> o2[m]					1	-1000	1000	0	NaN
OCBTm		cbp[m] + orn[m] -> h[m] + pi[m] + citr-L[m]	18416				0	0	1000	0	NaN
OCDCAFATP	uptake of octadecanoate (n-C18:0) by the enterocytes	ocdca[u] -> ocdca[c]	14719 or 12491				0	0	1000	0	NaN
OCDCAt		ocdca[c] -> ocdca[e]					0	0	1000	0	NaN
OCDCEAMAG	difussion of mono-acyl glycerol accross the brush border membrane	mag_ocdcea[u] -> mag_ocdcea[c]					0	0	1000	0	NaN
OCDCEAt		ocdcea[c] -> ocdcea[e]					0	0	1000	0	NaN
OCOAT1m		succoa[m] + acac[m] <=> aacoa[m] + succ[m]					1	-1000	1000	0	NaN
OCS2lu	lipase	h2o[u] + dag_ocdca[u] -> h[u] + mag_ocdca[u] + ocdca[u]	69060				0	0	1000	0	NaN
OCS3lu	lipase	h2o[u] + mag_ocdca[u] -> h[u] + glyc[u] + ocdca[u]	23945				0	0	1000	0	NaN
OCS4lu	lipase	h2o[u] + tag_ocdcea[u] -> h[u] + dag_ocdcea[u] + ocdcea[u]	69060			lumen	0	0	1000	0	NaN
OCS5lu	lipse	h2o[u] + dag_ocdcea[u] -> h[u] + mag_ocdcea[u] + ocdcea[u]	69060			lumen	0	0	1000	0	NaN
OCS6lu	lipse	h2o[u] + mag_ocdcea[u] -> h[u] + glyc[u] + ocdcea[u]	23945			lumen	0	0	1000	0	NaN
OCSlu	lipase	h2o[u] + tag_ocdca[u] -> h[u] + dag_ocdca[u] + ocdca[u]	69060				0	0	1000	0	NaN
OOCDCAFATP	uptake of octadecanoate (n-C18:1) by the enterocytes	ocdcea[u] -> ocdcea[c]	14719 or 12491			lumen	0	0	1000	0	NaN
ORNt3m		h[c] + orn[m] <=> h[m] + orn[c]	18408 or 83885				1	-1000	1000	0	NaN
ORNt4m		citr-L[c] + h[c] + orn[m] <=> h[m] + orn[c] + citr-L[m]	18408 or 83885				1	-1000	1000	0	NaN
PAPAm		pa_m[m] + h2o[m] -> pi[m] + 12dgr_m[m]					0	0	1000	0	NaN
PCHOLPm		h2o[m] + pc_m[m] -> pa_m[m] + h[m] + chol[m]	18805				0	0	1000	0	NaN
PCm		atp[m] + hco3[m] + pyr[m] -> adp[m] + h[m] + oaa[m] + pi[m]	18563				0	0	1000	0	NaN
PCtm		pc_m[c] -> pc_m[m]					0	0	1000	0	NaN
PDHm		coa[m] + nad[m] + pyr[m] -> accoa[m] + co2[m] + nadh[m]	18597 and 68263 or 27402 and 13382 or 68263 and 18598 or 235339				0	0	1000	0	NaN
PEPCKm		oaa[m] + gtp[m] -> co2[m] + pep[m] + gdp[m]	74551				0	0	1000	0	NaN
PFK		atp[c] + f6p[c] -> adp[c] + h[c] + fdp[c]	56421 or 18641 or (56421 and 18641) or (56421 and 18642) or 18642 or (56421 and 18641) or 18641 or (18641 and 18642) or (18642 and 18641)				0	0	1000	0	NaN
PGI		g6p[c] <=> f6p[c]	14751				1	-1000	1000	0	NaN
PGK		atp[c] + 3pg[c] <=> adp[c] + 13dpg[c]	18663 or 18655				1	-1000	1000	0	NaN
PGM		2pg[c] <=> 3pg[c]	12183 or 56012 or 18648				1	-1000	1000	0	NaN
PGPPm		h2o[m] + pgp_m[m] -> pi[m] + pg_m[m]					0	0	1000	0	NaN
PGSAm		cdpdag_m[m] + glyc3p[m] <=> h[m] + cmp[m] + pgp_m[m]					1	-1000	1000	0	NaN
PIt2m		h[c] + pi[c] <=> h[m] + pi[m]	18674				1	-1000	1000	0	NaN
PIt2r		h[u] + pi[e] <=> h[c] + pi[c]					1	-1000	1000	0	NaN
PPA		h2o[c] + ppi[c] -> h[c] + 2 pi[c]	67895				0	0	1000	0	NaN
PPAm		h2o[m] + ppi[m] -> h[m] + 2 pi[m]	74776				0	0	1000	0	NaN
PPBNGS		2 5aop[c] -> 2 h2o[c] + h[c] + ppbng[c]	17025				0	0	1000	0	NaN
PPCOACm		atp[m] + hco3[m] + ppcoa[m] -> adp[m] + h[m] + pi[m] + mmcoa-S[m]	66904 and 110821				0	0	1000	0	NaN
PPPG9tm		pppg9[c] <=> pppg9[m]					1	-1000	1000	0	NaN
PPPGOm		3 o2[m] + 2 pppg9[m] -> 6 h2o[m] + 2 ppp9[m]	19044				0	0	1000	0	NaN
PSDm	Phosphatidylserine decarboxylase	h[m] + ps_m[m] -> co2[m] + pe_m[m]	320951				0	0	1000	0	NaN
PSt		ps_m[u] <=> ps_m[c]					1	-1000	1000	0	NaN
PStm		ps_m[c] -> ps_m[m]					0	0	1000	0	NaN
PYK		adp[c] + h[c] + pep[c] -> atp[c] + pyr[c]	18746 or 66260 or 18770				0	0	1000	0	NaN
PYRt2m		h[c] + pyr[c] <=> h[m] + pyr[m]	20501				1	-1000	1000	0	NaN
sink_cdpchol(c)		cdpchol[c] <=>					1	-1000	1000	0	NaN
sink_cmp(c)		cmp[c] <=>					1	-1000	1000	0	NaN
sink_mal(c)		mal-L[c] <=>					1	0	1000	0	NaN
sink_succ(c)		succ[c] <=>					1	0	1000	0	NaN
SPODMm		2 h[m] + 2 o2s[m] -> h2o2[m] + o2[m]	20656				0	0	1000	0	NaN
SUCCt2m		pi[m] + succ[c] <=> pi[c] + succ[m]	27376				1	-1000	1000	0	NaN
SUCD1m		fad[m] + succ[m] <=> fadh2[m] + fum[m]	66945 and 66052 and 67680 and 66925				1	-1000	1000	0	NaN
SUCD3-u10m		q10[m] + fadh2[m] <=> q10h2[m] + fad[m]					1	-1000	1000	0	NaN
SUCOAS1m		coa[m] + gtp[m] + succ[m] <=> succoa[m] + pi[m] + gdp[m]	20917 and 56451				1	-1000	1000	0	NaN
THD1m		nadh[m] + h[c] + nadp[m] <=> nad[m] + h[m] + nadph[m]	18115				1	-1000	1000	0	NaN
THFATm		h2o[m] + methf[m] -> h[m] + 5fthf[m]					0	0	1000	0	NaN
TMDK1m		atp[m] + thymd[m] -> adp[m] + h[m] + dtmp[m]	57813				0	0	1000	0	NaN
TMNDNCCPT1	carnitine O-palmitoyltransferase	crn[c] + tmndnccoa[c] -> coa[c] + tmndnccrn[c]	12894 or 78070 or 12895			Carnitine shuttle	0	0	1000	0
TMNDNCCPT2	carnitine transferase	coa[m] + tmndnccrn[m] -> crn[m] + tmndnccoa[m]	12896			Carnitine shuttle	0	0	1000	0
TMNDNCCRNt	transport into the mitochondria (carnitine)	tmndnccrn[c] -> tmndnccrn[m]	57279			Carnitine shuttle	0	0	1000	0
TMNdnclu1	lipase	h2o[u] + tag_tmndnc[u] -> h[u] + dag_tmndnc[u] + tmndnc[u]	69060				0	0	1000	0	NaN
TMNdnclu2	lipase	h2o[u] + dag_tmndnc[u] -> h[u] + mag_tmndnc[u] + tmndnc[u]	69060				0	0	1000	0	NaN
TMNdnclu3	lipase	h2o[u] + mag_tmndnc[u] -> h[u] + glyc[u] + tmndnc[u]	23945				0	0	1000	0	NaN
TMNDNCMAG	difussion of mono-acyl glycerol accross the brush border membrane	mag_tmndnc[u] -> mag_tmndnc[c]					0	0	1000	0	NaN
TMNDNCt	fatty acid transport via diffusion	tmndnc[c] -> tmndnc[e]				Transport, Extracellular	1	0	0	0
TPI		dhap[c] <=> g3p[c]	21991				1	-1000	1000	0	NaN
ttdc4lu	lipase	h2o[u] + tag_ttdca[u] -> h[u] + dag_ttdca[u] + ttdca[u]	69060				0	0	1000	0	NaN
ttdc5lu	lipase	h2o[u] + dag_ttdca[u] -> h[u] + mag_ttdca[u] + ttdca[u]	69060				0	0	1000	0	NaN
ttdc6lu	lipase	h2o[u] + mag_ttdca[u] -> h[u] + glyc[u] + ttdca[u]	23945				0	0	1000	0	NaN
TTDCAAt		ttdca[c] -> ttdca[e]					0	0	0	0	NaN
TTDCAFATP	uptake of hexadecanoate (n-C14:0) by the enterocytes	ttdca[u] -> ttdca[c]	14719 or 12491				0	0	1000	0	NaN
TTDCAMAG	difussion of mono-acyl glycerol accross the brush border membrane	mag_ttdca[u] -> mag_ttdca[c]					0	0	1000	0	NaN
TYRTAm		akg[m] + tyr-L[m] <=> glu-L[m] + 34hpp[m]	234724 or 14719				1	-1000	1000	0	NaN
UPP3S		hmbil[c] -> h2o[c] + uppg3[c]	22276				0	0	1000	0	NaN
UPPDC1		4 h[c] + uppg3[c] -> 4 co2[c] + cpppg3[c]	22275				0	0	1000	0
UREAt		urea[u] <=> urea[c]	108052 or 27411 or 20537 or 114479				1	-1000	1000	0
