# Supplementary material for: A Constraint-Based Model Analysis of Enterocyte Mitochondrial Adaptation to Dietary Interventions of Lipid Type and Lipid Load
Source: Front Physiol. 2018 Jun 15;9:749. doi: 10.3389/fphys.2018.00749 (PMC6013923; doi:10.3389/fphys.2018.00749)
Supplement: Supplementary file 4 [file Data_Sheet_4.XLSX]

## Sheet: S4-Gene Expression
Supplemental table S4: Mitochondrial Density Gene Expression Changes (Log 2 fold change)
Gene Symbol	FISH44 vs FISH0	FAT20 vs FAT10	FAT30vs FAT10	FAT45 vs FAT10
Mfn2	-0.0629761	-0.0646403	-0.0805328	-0.143938
Opa1	-0.00631424	-0.08312	-0.100862	-0.102362
Ppargc1a	-0.118972	-0.178511	-0.217791	-0.182705
Dnm1l	-0.203276	0.0298081	-0.0832099	-0.0436924
Mfn1	-0.0990812	-0.023589	-0.0688089	-0.00946317
Oma1	-0.272066	0.0447339	0.0309975	0.118705
Bax	-0.071762	0.0181214	0.0446092	0.191549
March 5	-0.0779444	0.120481	-0.0230935	0.166457
Fis1	-0.160502	0.0471724	-0.0584703	0.121851
Mtfp1	0.0456296	-0.0163393	0.0750719	0.114469
Senp5	-0.0104448	-0.0474434	0.0921208	0.104142
Cdk1	-0.0816704	-0.195733	-0.265742	-0.207613
Parl	n.d	-0.0404636	-0.0515951	-0.0367854
n.d. = corresponding probes not present on the array
